# Supplementary material for: Plasma From Older Children in Malawi Inhibits Plasmodium falciparum Binding in 3-Dimensional Brain Microvessels
Source: J Infect Dis. 2024 Jun 14;230(6):e1402–11. doi: 10.1093/infdis/jiae315 (PMC11646604; doi:10.1093/infdis/jiae315)
Supplement: jiae315_Supplementary_Data [file jiae315_supplementary_data.zip]

Archive with 2 entries (2 files):
- SupplementalFigure1_v2.pdf
- SupplementalFigure2_v2.pdf
